# Supplementary material for: Gestational Diabetes Alters the Metabolomic Profile in 2nd Trimester Amniotic Fluid in a Sex-Specific Manner
Source: Int J Mol Sci. 2018 Sep 10;19(9):2696. doi: 10.3390/ijms19092696 (PMC6165183; doi:10.3390/ijms19092696)
Supplement: Supplementary file 1 [file ijms-19-02696-s001.zip]

Archive with 1 entries (1 files):
- ijms-347368-SI.pdf
